# Supplementary material for: Self-recycling and partially conservative replication of mycobacterial methylmannose polysaccharides
Source: Commun Biol. 2023 Jan 27;6:108. doi: 10.1038/s42003-023-04448-3 (PMC9883506; doi:10.1038/s42003-023-04448-3)
Supplement: Supplementary file 4 — Supplementary Data 1 [file 42003_2023_4448_MOESM4_ESM.xlsx]

## Sheet: Fig.2E
enzyme	temperature (°C)	buffer	pH	enzyme activity (nmol/min/mg)	enzyme activity (%)	mean enzyme activity (%)	standard deviation enzyme activity (%)	N
MmpH	25	BTP	7.5	159.398	27.655	21.635	5.235	3
MmpH	25	BTP	7.5	104.578	18.144	21.635	5.235	3
MmpH	25	BTP	7.5	110.133	19.107	21.635	5.235	3
MmpH	30	BTP	7.5	293.735	50.962	50.573	0.377	3
MmpH	30	BTP	7.5	289.398	50.209	50.573	0.377	3
MmpH	30	BTP	7.5	291.361	50.550	50.573	0.377	3
MmpH	35	BTP	7.5	341.285	59.211	60.320	1.040	3
MmpH	35	BTP	7.5	353.173	61.274	60.320	1.040	3
MmpH	35	BTP	7.5	348.562	60.474	60.320	1.040	3
MmpH	37	BTP	7.5	379.839	65.900	69.895	10.482	3
MmpH	37	BTP	7.5	471.406	81.787	69.895	10.482	3
MmpH	37	BTP	7.5	357.349	61.998	69.895	10.482	3
MmpH	40	BTP	7.5	441.526	76.603	78.814	4.049	3
MmpH	40	BTP	7.5	481.205	83.487	78.814	4.049	3
MmpH	40	BTP	7.5	440.080	76.352	78.814	4.049	3
MmpH	45	BTP	7.5	576.386	100.000	98.397	1.889	3
MmpH	45	BTP	7.5	555.145	96.315	98.397	1.889	3
MmpH	45	BTP	7.5	569.904	98.875	98.397	1.889	3
MmpH	50	BTP	7.5	456.185	79.146	73.354	7.666	3
MmpH	50	BTP	7.5	372.691	64.660	73.354	7.666	3
MmpH	50	BTP	7.5	439.522	76.255	73.354	7.666	3
MmpH	55	BTP	7.5	396.145	68.729	66.599	2.423	3
MmpH	55	BTP	7.5	368.675	63.963	66.599	2.423	3
MmpH	55	BTP	7.5	386.783	67.105	66.599	2.423	3
MmpH	60	BTP	7.5	243.373	42.224	51.261	8.325	3
MmpH	60	BTP	7.5	337.863	58.618	51.261	8.325	3
MmpH	60	BTP	7.5	305.153	52.942	51.261	8.325	3
MmpH	65	BTP	7.5	187.550	32.539	26.344	8.038	3
MmpH	65	BTP	7.5	99.490	17.261	26.344	8.038	3
MmpH	65	BTP	7.5	168.490	29.232	26.344	8.038	3

## Sheet: Fig.2F
enzyme	temperature (°C)	buffer	pH	enzyme activity (nmol/min/mg)	enzyme activity (%)	mean enzyme activity (%)	standard deviation enzyme activity (%)	N
MmpH	37	BTP	6.5	1120.723	93.821	96.258	3.290	3
MmpH	37	BTP	6.5	1194.538	100.000	96.258	3.290	3
MmpH	37	BTP	6.5	1134.261	94.954	96.258	3.290	3
MmpH	37	BTP	7.0	1029.036	86.145	75.947	9.549	3
MmpH	37	BTP	7.0	802.948	67.218	75.947	9.549	3
MmpH	37	BTP	7.0	889.647	74.476	75.947	9.549	3
MmpH	37	BTP	7.5	576.386	48.252	47.369	0.858	3
MmpH	37	BTP	7.5	555.904	46.537	47.369	0.858	3
MmpH	37	BTP	7.5	565.217	47.317	47.369	0.858	3
MmpH	37	BTP	8.0	513.655	43	42.677	0.685	3
MmpH	37	BTP	8.0	500.402	41.891	42.677	0.685	3
MmpH	37	BTP	8.0	515.327	43.140	42.677	0.685	3
MmpH	37	BTP	8.5	208.755	17.476	19.525	2.153	3
MmpH	37	BTP	8.5	260.032	21.768	19.525	2.153	3
MmpH	37	BTP	8.5	230.920	19.331	19.525	2.153	3
MmpH	37	MES	6.5	1019.518	85.348	80.762	3.974	3
MmpH	37	MES	6.5	938.876	78.597	80.762	3.974	3
MmpH	37	MES	6.5	935.803	78.340	80.762	3.974	3
MmpH	37	MES	6.0	632.209	52.925	54.861	1.677	3
MmpH	37	MES	6.0	667.068	55.843	54.861	1.677	3
MmpH	37	MES	6.0	666.731	55.815	54.861	1.677	3
MmpH	37	MES	5.5	250.683	20.986	21.395	1.947	3
MmpH	37	MES	5.5	280.884	23.514	21.395	1.947	3
MmpH	37	MES	5.5	235.137	19.684	21.395	1.947	3

## Sheet: Fig.2G
enzyme	temperature (°C)	substrate	substrate concentration (mM)	enzyme activity (µmol/min/mg)	mean enzyme activity (µmol/min/mg)	standard deviation enzyme activity	N
MmpH	37	MMP	0.00	0.000	0.000	0.000	3
MmpH	37	MMP	0.00	0.000	0.000	0.000	3
MmpH	37	MMP	0.00	0.000	0.000	0.000	3
MmpH	37	MMP	0.10	0.193	0.265	0.065	3
MmpH	37	MMP	0.10	0.319	0.265	0.065	3
MmpH	37	MMP	0.10	0.284	0.265	0.065	3
MmpH	37	MMP	0.50	0.360	0.439	0.072	3
MmpH	37	MMP	0.50	0.502	0.439	0.072	3
MmpH	37	MMP	0.50	0.454	0.439	0.072	3
MmpH	37	MMP	1.00	0.494	0.578	0.075	3
MmpH	37	MMP	1.00	0.600	0.578	0.075	3
MmpH	37	MMP	1.00	0.639	0.578	0.075	3
MmpH	37	MMP	1.50	0.631	0.631	0.001	3
MmpH	37	MMP	1.50	0.632	0.631	0.001	3
MmpH	37	MMP	1.50	0.631	0.631	0.001	3
MmpH	37	MMP	2.00	0.694	0.691	0.004	3
MmpH	37	MMP	2.00	0.693	0.691	0.004	3
MmpH	37	MMP	2.00	0.686	0.691	0.004	3
MmpH	37	MMP	2.50	0.734	0.665	0.061	3
MmpH	37	MMP	2.50	0.619	0.665	0.061	3
MmpH	37	MMP	2.50	0.642	0.665	0.061	3
MmpH	37	MMP	4.00	0.678	0.743	0.075	3
MmpH	37	MMP	4.00	0.825	0.743	0.075	3
MmpH	37	MMP	4.00	0.726	0.743	0.075	3

## Sheet: Fig.2H
enzyme	temperature (°C)	substrate	substrate concentration (mM)	enzyme activity (µmol/min/mg)	mean enzyme activity (µmol/min/mg)	standard deviation enzyme activity	N
MmpH	45	MMP	0.00	0.000	0.000	0.000	3
MmpH	45	MMP	0.00	0.000	0.000	0.000	3
MmpH	45	MMP	0.00	0.000	0.000	0.000	3
MmpH	45	MMP	0.10	0.485	0.486	0.002	3
MmpH	45	MMP	0.10	0.488	0.486	0.002	3
MmpH	45	MMP	0.10	0.485	0.486	0.002	3
MmpH	45	MMP	0.25	0.616	0.622	0.047	3
MmpH	45	MMP	0.25	0.671	0.622	0.047	3
MmpH	45	MMP	0.25	0.578	0.622	0.047	3
MmpH	45	MMP	0.50	0.726	0.749	0.029	3
MmpH	45	MMP	0.50	0.781	0.749	0.029	3
MmpH	45	MMP	0.50	0.742	0.749	0.029	3
MmpH	45	MMP	0.75	0.919	0.995	0.130	3
MmpH	45	MMP	0.75	1.146	0.995	0.130	3
MmpH	45	MMP	0.75	0.921	0.995	0.130	3
MmpH	45	MMP	1.50	0.995	1.072	0.066	3
MmpH	45	MMP	1.50	1.107	1.072	0.066	3
MmpH	45	MMP	1.50	1.114	1.072	0.066	3
MmpH	45	MMP	2.00	1.159	1.118	0.036	3
MmpH	45	MMP	2.00	1.100	1.118	0.036	3
MmpH	45	MMP	2.00	1.094	1.118	0.036	3
MmpH	45	MMP	2.50	1.262	1.228	0.035	3
MmpH	45	MMP	2.50	1.229	1.228	0.035	3
MmpH	45	MMP	2.50	1.192	1.228	0.035	3
MmpH	45	MMP	3.00	1.344	1.349	0.020	3
MmpH	45	MMP	3.00	1.332	1.349	0.020	3
MmpH	45	MMP	3.00	1.371	1.349	0.020	3
MmpH	45	MMP	3.50	1.564	1.545	0.020	3
MmpH	45	MMP	3.50	1.548	1.545	0.020	3
MmpH	45	MMP	3.50	1.524	1.545	0.020	3
MmpH	45	MMP	4.00	1.122	1.141	0.017	3
MmpH	45	MMP	4.00	1.149	1.141	0.017	3
MmpH	45	MMP	4.00	1.152	1.141	0.017	3

## Sheet: Fig.2I
enzyme	temperature (°C)	pH	substrate	enzyme activity (nmol/min/mg)	enzyme activity (%)	mean enzyme activity (%)	standard deviation enzyme activity (%)	N
MeT1	37	7	Prod d	74.440	100.000	97.520	2.560	3
MeT1	37	7	Prod d	72.710	97.660	97.520	2.560	3
MeT1	37	7	Prod d	70.640	94.900	97.520	2.560	3
MeT1	37	7	sMetMan2	69.010	92.690	90.780	4.020	3
MeT1	37	7	sMetMan2	64.140	86.160	90.780	4.020	3
MeT1	37	7	sMetMan2	69.620	93.500	90.780	4.020	3
MeT1	37	7	Prod c	63.110	84.780	83.450	5.190	3
MeT1	37	7	Prod c	65.430	87.860	83.450	5.190	3
MeT1	37	7	Prod c	57.860	77.730	83.450	5.190	3
MeT1	37	7	Prod a	0.000	0.000	0.000	0.000	3
MeT1	37	7	Prod a	0.000	0.000	0.000	0.000	3
MeT1	37	7	Prod a	0.000	0.000	0.000	0.000	3
MeT1	37	7	Prod b	0.000	0.000	0.000	0.000	3
MeT1	37	7	Prod b	0.000	0.000	0.000	0.000	3
MeT1	37	7	Prod b	0.000	0.000	0.000	0.000	3

## Sheet: Fig.2J
enzyme	enzyme activity (nmol/min/mg)	enzyme activity (%)	mean enzyme activity (%)	standard deviation enzyme activity (%)	N
MmpH	216.550	96.520	95.080	8.890	6
MmpH	222.250	99.060	95.080	8.890	6
MmpH	221.970	98.940	95.080	8.890	6
MmpH	224.350	100.000	95.080	8.890	6
MmpH	172.950	77.090	95.080	8.890	6
MmpH	221.790	98.860	95.080	8.890	6
Asp47Ala	77.870	34.710	33.810	6.670	6
Asp47Ala	58.960	26.280	33.810	6.670	6
Asp47Ala	87.950	39.200	33.810	6.670	6
Asp47Ala	98.090	43.720	33.810	6.670	6
Asp47Ala	66.150	29.490	33.810	6.670	6
Asp47Ala	66.050	29.440	33.810	6.670	6
Asp50Ala	63.720	28.400	29.070	7.590	6
Asp50Ala	51.820	23.100	29.070	7.590	6
Asp50Ala	78.740	35.100	29.070	7.590	6
Asp50Ala	92.360	41.170	29.070	7.590	6
Asp50Ala	49.250	21.950	29.070	7.590	6
Asp50Ala	55.450	24.720	29.070	7.590	6
Glu265Ala	0.000	0.000	0.000	0.000	3
Glu265Ala	0.000	0.000	0.000	0.000	3
Glu265Ala	0.000	0.000	0.000	0.000	3

## Sheet: Fig.4C
enzyme	temperature (°C)	buffer	pH	MgCl2 (mM)	NaCl (mM)	Triton-X100 (%)	substrate	enzyme activity (nmol/min/mg)	enzyme activity (%)	mean enzyme activity (%)	standard deviation enzyme activity (%)	N
ManT	37	BTP	7	5	25	0.1	sMetMan4	1059.067	81.766	88.317	9.142	4
ManT	37	BTP	7	5	25	0.1	sMetMan4	1174.405	100.000	88.317	9.142	4
ManT	37	BTP	7	5	25	0.1	sMetMan4	943.730	80.358	88.317	9.142	4
ManT	37	BTP	7	5	25	0.1	sMetMan4	1070.381	91.142	88.317	9.142	4
ManT	37	BTP	7	5	25	0.1	Prod b	786.468	66.967	80.095	13.666	4
ManT	37	BTP	7	5	25	0.1	Prod b	1050.857	89.480	80.095	13.666	4
ManT	37	BTP	7	5	25	0.1	Prod b	820.492	69.865	80.095	13.666	4
ManT	37	BTP	7	5	25	0.1	Prod b	1104.722	94.067	80.095	13.666	4
ManT	37	BTP	7	5	25	0.1	Prod a	785.238	66.863	66.255	0.613	3
ManT	37	BTP	7	5	25	0.1	Prod a	778.238	66.267	66.255	0.613	3
ManT	37	BTP	7	5	25	0.1	Prod a	770.833	65.636	66.255	0.613	3
ManT	37	BTP	7	5	25	0.1	sMetMan3	855.437	72.840	64.326	7.386	3
ManT	37	BTP	7	5	25	0.1	sMetMan3	700.365	59.636	64.326	7.386	3
ManT	37	BTP	7	5	25	0.1	sMetMan3	710.556	60.503	64.326	7.386	3
ManT	37	BTP	7	5	25	0.1	sMan4	217.143	18.490	17.877	0.584	3
ManT	37	BTP	7	5	25	0.1	sMan4	209.206	17.814	17.877	0.584	3
ManT	37	BTP	7	5	25	0.1	sMan4	203.492	17.327	17.877	0.584	3
ManT	37	BTP	7	5	25	0.1	Prod d	166.111	14.144	14.036	0.096	3
ManT	37	BTP	7	5	25	0.1	Prod d	164.492	14.006	14.036	0.096	3
ManT	37	BTP	7	5	25	0.1	Prod d	163.929	13.958	14.036	0.096	3
ManT	37	BTP	7	5	25	0.1	sMan3	124.524	10.603	10.438	0.126	4
ManT	37	BTP	7	5	25	0.1	sMan3	122.079	10.395	10.438	0.126	4
ManT	37	BTP	7	5	25	0.1	sMan3	120.992	10.302	10.438	0.126	4
ManT	37	BTP	7	5	25	0.1	sMan3	122.758	10.453	10.438	0.126	4
ManT	37	BTP	7	5	25	0.1	sMetMan2	0.000	0.000	0.000	0.000	3
ManT	37	BTP	7	5	25	0.1	sMetMan2	0.000	0.000	0.000	0.000	3
ManT	37	BTP	7	5	25	0.1	sMetMan2	0.000	0.000	0.000	0.000	3
ManT	37	BTP	7	5	25	0.1	Man2	0.000	0.000	0.000	0.000	3
ManT	37	BTP	7	5	25	0.1	Man2	0.000	0.000	0.000	0.000	3
ManT	37	BTP	7	5	25	0.1	Man2	0.000	0.000	0.000	0.000	3
ManT	37	BTP	7	5	25	0.1	sMet3Man2	0.000	0.000	0.000	0.000	3
ManT	37	BTP	7	5	25	0.1	sMet3Man2	0.000	0.000	0.000	0.000	3
ManT	37	BTP	7	5	25	0.1	sMet3Man2	0.000	0.000	0.000	0.000	3
ManT	37	BTP	7	5	25	0.1	Man	0.000	0.000	0.000	0.000	3
ManT	37	BTP	7	5	25	0.1	Man	0.000	0.000	0.000	0.000	3
ManT	37	BTP	7	5	25	0.1	Man	0.000	0.000	0.000	0.000	3

## Sheet: Fig.4F
enzyme	temperature (°C)	buffer	pH	MgCl2 (mM)	NaCl (mM)	Triton-X100 (%)	substrate	enzyme activity (nmol/min/mg)	enzyme activity (%)	mean enzyme activity (%)	standard deviation enzyme activity (%)	N
ManT	37	BTP	6.5	5	25	0.1	sMetMan4	448.095	34.596	31.926	4.119	3
ManT	37	BTP	6.5	5	25	0.1	sMetMan4	352.063	27.181	31.926	4.119	3
ManT	37	BTP	6.5	5	25	0.1	sMetMan4	440.381	34.000	31.926	4.119	3
ManT	37	BTP	7.0	5	25	0.1	sMetMan4	780.381	60.250	60.584	4.535	3
ManT	37	BTP	7.0	5	25	0.1	sMetMan4	728.254	56.225	60.584	4.535	3
ManT	37	BTP	7.0	5	25	0.1	sMetMan4	845.492	65.277	60.584	4.535	3
ManT	37	BTP	7.5	5	25	0.1	sMetMan4	844.921	65.233	71.509	13.404	3
ManT	37	BTP	7.5	5	25	0.1	sMetMan4	808.175	62.396	71.509	13.404	3
ManT	37	BTP	7.5	5	25	0.1	sMetMan4	1125.556	86.900	71.509	13.404	3
ManT	37	BTP	8.0	5	25	0.1	sMetMan4	1093.016	84.387	86.795	3.151	3
ManT	37	BTP	8.0	5	25	0.1	sMetMan4	1109.206	85.637	86.795	3.151	3
ManT	37	BTP	8.0	5	25	0.1	sMetMan4	1170.397	90.362	86.795	3.151	3
ManT	37	BTP	8.5	5	25	0.1	sMetMan4	1295.238	100.000	96.179	13.206	3
ManT	37	BTP	8.5	5	25	0.1	sMetMan4	1055.397	81.483	96.179	13.206	3
ManT	37	BTP	8.5	5	25	0.1	sMetMan4	1386.587	107.053	96.179	13.206	3
ManT	37	BTP	9.0	5	25	0.1	sMetMan4	818.889	63.223	77.036	12.685	3
ManT	37	BTP	9.0	5	25	0.1	sMetMan4	1032.619	79.724	77.036	12.685	3
ManT	37	BTP	9.0	5	25	0.1	sMetMan4	1141.905	88.162	77.036	12.685	3
ManT	37	CAPSO	9.0	5	25	0.1	sMetMan4	860.492	66.435	67.484	2.677	3
ManT	37	CAPSO	9.0	5	25	0.1	sMetMan4	848.254	65.490	67.484	2.677	3
ManT	37	CAPSO	9.0	5	25	0.1	sMetMan4	913.492	70.527	67.484	2.677	3
ManT	37	CAPSO	9.5	5	25	0.1	sMetMan4	557.302	43.027	44.828	6.865	3
ManT	37	CAPSO	9.5	5	25	0.1	sMetMan4	505.714	39.044	44.828	6.865	3
ManT	37	CAPSO	9.5	5	25	0.1	sMetMan4	678.889	52.414	44.828	6.865	3
ManT	37	CAPSO	10.0	5	25	0.1	sMetMan4	270.794	20.907	18.856	1.908	3
ManT	37	CAPSO	10.0	5	25	0.1	sMetMan4	221.905	17.132	18.856	1.908	3
ManT	37	CAPSO	10.0	5	25	0.1	sMetMan4	240.000	18.529	18.856	1.908	3

## Sheet: Fig.4G
enzyme	temperature (°C)	buffer	pH	MgCl2 (mM)	NaCl (mM)	Triton-X100 (%)	substrate	enzyme activity (nmol/min/mg)	enzyme activity (%)	mean enzyme activity (%)	standard deviation enzyme activity (%)	N
ManT	20	BTP	7	5	25	0.1	sMetMan4	537.460	41.916	51.035	8.189	3
ManT	20	BTP	7	5	25	0.1	sMetMan4	740.635	57.762	51.035	8.189	3
ManT	20	BTP	7	5	25	0.1	sMetMan4	685.048	53.427	51.035	8.189	3
ManT	25	BTP	7	5	25	0.1	sMetMan4	864.603	67.430	56.400	10.706	3
ManT	25	BTP	7	5	25	0.1	sMetMan4	714.444	55.719	56.400	10.706	3
ManT	25	BTP	7	5	25	0.1	sMetMan4	590.476	46.051	56.400	10.706	3
ManT	30	BTP	7	5	25	0.1	sMetMan4	1190.794	92.870	85.694	6.540	3
ManT	30	BTP	7	5	25	0.1	sMetMan4	1078.889	84.142	85.694	6.540	3
ManT	30	BTP	7	5	25	0.1	sMetMan4	1026.667	80.069	85.694	6.540	3
ManT	35	BTP	7	5	25	0.1	sMetMan4	1214.921	94.751	90.214	10.232	4
ManT	35	BTP	7	5	25	0.1	sMetMan4	1301.746	101.523	90.214	10.232	4
ManT	35	BTP	7	5	25	0.1	sMetMan4	997.778	77.816	90.214	10.232	4
ManT	35	BTP	7	5	25	0.1	sMetMan4	1112.540	86.767	90.214	10.232	4
ManT	37	BTP	7	5	25	0.1	sMetMan4	1256.032	97.957	92.849	6.893	3
ManT	37	BTP	7	5	25	0.1	sMetMan4	1225.556	95.581	92.849	6.893	3
ManT	37	BTP	7	5	25	0.1	sMetMan4	1090.000	85.009	92.849	6.893	3
ManT	40	BTP	7	5	25	0.1	sMetMan4	1282.222	100.000	97.891	2.816	3
ManT	40	BTP	7	5	25	0.1	sMetMan4	1269.159	98.981	97.891	2.816	3
ManT	40	BTP	7	5	25	0.1	sMetMan4	1214.175	94.693	97.891	2.816	3
ManT	45	BTP	7	5	25	0.1	sMetMan4	1125.556	87.782	90.666	5.441	3
ManT	45	BTP	7	5	25	0.1	sMetMan4	1119.048	87.274	90.666	5.441	3
ManT	45	BTP	7	5	25	0.1	sMetMan4	1243.016	96.942	90.666	5.441	3
ManT	50	BTP	7	5	25	0.1	sMetMan4	606.825	47.326	37.889	8.401	3
ManT	50	BTP	7	5	25	0.1	sMetMan4	450.238	35.114	37.889	8.401	3
ManT	50	BTP	7	5	25	0.1	sMetMan4	400.397	31.227	37.889	8.401	3
ManT	55	BTP	7	5	25	0.1	sMetMan4	342.540	26.715	25.444	4.590	3
ManT	55	BTP	7	5	25	0.1	sMetMan4	375.238	29.265	25.444	4.590	3
ManT	55	BTP	7	5	25	0.1	sMetMan4	260.952	20.352	25.444	4.590	3

## Sheet: Fig.4H
enzyme	temperature (°C)	buffer	pH	MgCl2 (mM)	NaCl (mM)	Triton-X100 (%)	substrate	enzyme activity (nmol/min/mg)	enzyme activity (%)	mean enzyme activity (%)	standard deviation enzyme activity (%)	N
ManT	37	BTP	7	0	25	0.1	sMetMan4	241.429	16.818	19.754	4.554	3
ManT	37	BTP	7	0	25	0.1	sMetMan4	358.889	25.000	19.754	4.554	3
ManT	37	BTP	7	0	25	0.1	sMetMan4	250.429	17.445	19.754	4.554	3
ManT	37	BTP	7	0.1	25	0.1	sMetMan4	202.222	14.087	20.726	6.367	3
ManT	37	BTP	7	0.1	25	0.1	sMetMan4	384.444	26.780	20.726	6.367	3
ManT	37	BTP	7	0.1	25	0.1	sMetMan4	305.937	21.311	20.726	6.367	3
ManT	37	BTP	7	0.5	25	0.1	sMetMan4	867.778	60.449	45.736	12.866	3
ManT	37	BTP	7	0.5	25	0.1	sMetMan4	525.397	36.599	45.736	12.866	3
ManT	37	BTP	7	0.5	25	0.1	sMetMan4	576.508	40.159	45.736	12.866	3
ManT	37	BTP	7	1.0	25	0.1	sMetMan4	776.190	54.069	47.604	7.267	3
ManT	37	BTP	7	1.0	25	0.1	sMetMan4	570.476	39.739	47.604	7.267	3
ManT	37	BTP	7	1.0	25	0.1	sMetMan4	703.476	49.004	47.604	7.267	3
ManT	37	BTP	7	2.5	25	0.1	sMetMan4	939.683	65.458	69.344	3.578	3
ManT	37	BTP	7	2.5	25	0.1	sMetMan4	1040.794	72.501	69.344	3.578	3
ManT	37	BTP	7	2.5	25	0.1	sMetMan4	1005.937	70.073	69.344	3.578	3
ManT	37	BTP	7	5.0	25	0.1	sMetMan4	1256.032	87.494	83.181	4.562	3
ManT	37	BTP	7	5.0	25	0.1	sMetMan4	1125.556	78.406	83.181	4.562	3
ManT	37	BTP	7	5.0	25	0.1	sMetMan4	1200.746	83.643	83.181	4.562	3
ManT	37	BTP	7	7.5	25	0.1	sMetMan4	1360.476	94.770	96.742	2.842	3
ManT	37	BTP	7	7.5	25	0.1	sMetMan4	1435.556	100.000	96.742	2.842	3
ManT	37	BTP	7	7.5	25	0.1	sMetMan4	1370.317	95.456	96.742	2.842	3
ManT	37	BTP	7	10.0	25	0.1	sMetMan4	1275.714	88.866	91.976	3.069	3
ManT	37	BTP	7	10.0	25	0.1	sMetMan4	1363.810	95.002	91.976	3.069	3
ManT	37	BTP	7	10.0	25	0.1	sMetMan4	1321.571	92.060	91.976	3.069	3
ManT	37	BTP	7	20.0	25	0.1	sMetMan4	747.143	52.046	58.602	5.692	3
ManT	37	BTP	7	20.0	25	0.1	sMetMan4	893.968	62.273	58.602	5.692	3
ManT	37	BTP	7	20.0	25	0.1	sMetMan4	882.683	61.487	58.602	5.692	3

[truncated: 10 more sheets: Fig.4I, Fig.4J, Fig.4K, Fig.4L, Fig.4M, Fig.4N, Fig.5G, Fig.5I, Fig.5J, Fig.6D]
